# Supplementary material for: Effect of Aerobic and Anaerobic Exercise on the Complement System of Proteins in Healthy Young Males
Source: J Clin Med. 2020 Jul 23;9(8):2357. doi: 10.3390/jcm9082357 (PMC7464301; doi:10.3390/jcm9082357)
Supplement: Supplementary file 1 [file jcm-09-02357-s001.zip]

Archive with 3 entries (3 files):
- jcm-856170_Table-S1.xlsx
- jcm-856170_TableS2.pdf
- jcm-856170_TableS3.pdf
